# Supplementary material for: The Role of ARL4C in Erlotinib Resistance: Activation of the Jak2/Stat 5/β-Catenin Signaling Pathway
Source: Front Oncol. 2020 Oct 28;10:585292. doi: 10.3389/fonc.2020.585292 (PMC7657464; doi:10.3389/fonc.2020.585292)
Supplement: Supplementary file 3 [file Table_3.XLSX]

## Sheet: statistics
sample_name	sample_title（cell_line）	Raw_reads	Raw_bases	Clean_reads	Clean_bases	Ratio	Target	Depth	Average_depth	Coverage	Q20_rate	N_rate	Mapped-genome-ratio	Target/Genome-ratio	Hotspot-Depth	Hotspot-Average_depth
20K36632	HCC827/ER(Erlotinib resistant (ER) cell lines)	3609718	364581518	3476673	344826085	0.945813	171602	2009.45	1160.3	98.7%	0.955888	0.000297124	0.999243	0.736818	536	4815.93
20K36633	HCC827/ER/ARL4C-OE(Overexpression of ARL4C in Erlotinib resistant HCC827 / ER)	3061892	309251092	2924295	289818147	0.937161	171602	1688.9	956.65	98.9%	0.957996	0.000304198	0.999119	0.729557	523	4624.89
20K36634	HCC827/ER/ARL4C-OE/CTNNB1-OE(overexpressing β-catenin in HCC827/ER /ARL4C-OE)	3345258	337871058	3221857	320191104	0.947672	171602	1865.89	1073.59	98.7%	0.962318	0.000309337	0.99721	0.739655	536	4727.16
20K36636	PC-9/ER(Erlotinib resistant (ER) cell lines)	2745528	277298328	2643702	262543196	0.94679	171602	1529.95	984.3	98.7%	0.959904	0.000298431	0.990495	0.773431	536	1800.04
20K36637	PC-9/ER/ARL4C-OE(Overexpression of ARL4C in Erlotinib resistant PC-9/ER)	3526584	356184984	3380081	335594078	0.94219	171602	1955.65	1267.48	98.7%	0.963506	0.000291254	0.992316	0.778889	536	2387.07
20K36638	PC-9/ER/ARL4C-OE/CTNNB1-OE(overexpressing β-catenin in PC-9/ER /ARL4C-OE)	3332302	336562502	3193914	317117476	0.942225	171602	1847.98	1189.36	98.6%	0.963234	0.000303648	0.989025	0.779341	536	2225.69
20K36631	HCC827 cell line	3596120	363208120	3465851	344769437	0.949234	171602	2009.12	1183.21	98.7%	0.961307	0.000338609	0.999388	0.752891	536	4848.63
20K36635	PC-9 cell line	2647728	267420528	2541519	251957235	0.942176	171602	1468.27	859.95	98.7%	0.956684	0.000303508	0.984831	0.707193	536	1691.27

## Sheet: EGFR Sequencing data
sample	frequency	Sequencing depth	Wild type depth	Mutation depth	Chr	Start	End	Ref	Alt	Func_refGene	Gene_refGene	ExonicFunc_refGene	Change_refGene	cosmic86
20K36631	0.999018	26479	26	26453	chr7	55249063	55249063	G	A	exonic	EGFR	synonymous SNV	EGFR:NM_005228:exon20:c.G2361A:p.Q787Q	ID=COSM1451600;OCCURENCE=2(breast),1(haematopoietic_and_lymphoid_tissue),9(lung)
20K36631	0.18414	744	607	137	chr7	55242466	55242466	G	A	exonic	EGFR	nonsynonymous SNV	EGFR:NM_005228:exon19:c.G2236A:p.E746K	ID=COSM13184;OCCURENCE=2(lung),1(upper_aerodigestive_tract)
20K36631	0.201965	916	731	185	chr7	55242480	55242480	A	G	exonic	EGFR	synonymous SNV	EGFR:NM_005228:exon19:c.A2250G:p.A750A	.
20K36631	0.140845	142	122	20	chr7	55249063	55249065	GCT	ACA	exonic	EGFR	nonframeshift substitution	EGFR:NM_005228:exon20:c.2361_2363ACA	.
20K36631	0.0704225	142	132	10	chr7	55249063	55249065	GCT	ACC	exonic	EGFR	nonframeshift substitution	EGFR:NM_005228:exon20:c.2361_2363ACC	.
20K36631	0.0492958	142	135	7	chr7	55249063	55249066	GCTC	ACTA	exonic	EGFR	nonframeshift substitution	EGFR:NM_005228:exon20:c.2361_2364ACTA	.
20K36631	0.0140845	142	140	2	chr7	55249063	55249066	GCTC	ACTG	exonic	EGFR	nonframeshift substitution	EGFR:NM_005228:exon20:c.2361_2364ACTG	.
20K36631	0.0140845	142	140	2	chr7	55249063	55249067	GCTCA	ACTCG	exonic	EGFR	nonframeshift substitution	EGFR:NM_005228:exon20:c.2361_2365ACTCG	.
20K36631	0.0211268	142	139	3	chr7	55249063	55249067	GCTCA	ACTCT	exonic	EGFR	nonframeshift substitution	EGFR:NM_005228:exon20:c.2361_2365ACTCT	.
20K36631	0.028169	142	138	4	chr7	55249063	55249068	GCTCAT	ACTCAA	exonic	EGFR	nonframeshift substitution	EGFR:NM_005228:exon20:c.2361_2366ACTCAA	.
20K36631	0.028169	142	138	4	chr7	55249063	55249068	GCTCAT	ACTCAC	exonic	EGFR	nonframeshift substitution	EGFR:NM_005228:exon20:c.2361_2366ACTCAC	.
20K36631	0.0211268	142	139	3	chr7	55249063	55249068	GCTCAT	ACTCAG	exonic	EGFR	nonframeshift substitution	EGFR:NM_005228:exon20:c.2361_2366ACTCAG	.
20K36631	0.028169	142	138	4	chr7	55249063	55249069	GCTCATC	ACTCATA	exonic	EGFR	nonframeshift substitution	EGFR:NM_005228:exon20:c.2361_2367ACTCATA	.
20K36631	0.0422535	142	136	6	chr7	55249063	55249069	GCTCATC	ACTCATG	exonic	EGFR	nonframeshift substitution	EGFR:NM_005228:exon20:c.2361_2367ACTCATG	.
20K36631	0.0633803	142	133	9	chr7	55249063	55249064	GC	AA	exonic	EGFR	nonframeshift substitution	EGFR:NM_005228:exon20:c.2361_2362AA	.
20K36631	0.0422535	142	136	6	chr7	55249063	55249064	GC	AG	exonic	EGFR	nonframeshift substitution	EGFR:NM_005228:exon20:c.2361_2362AG	.
20K36631	0.952213	13058	624	12434	chr7	55242466	55242480	GAATTAAGAGAAGCA	-	exonic	EGFR	nonframeshift deletion	EGFR:NM_005228:exon19:c.2236_2250del:p.746_750del	ID=COSM6225;OCCURENCE=1(salivary_gland),2(breast),480(lung),1(thyroid),1(upper_aerodigestive_tract),1(large_intestine)
20K36631	0.952213	13058	624	12434	chr7	55242466	55242480	GAATTAAGAGAAGCA	-	exonic	EGFR	nonframeshift deletion	EGFR:NM_005228:exon19:c.2236_2250del:p.746_750del	ID=COSM6225;OCCURENCE=1(salivary_gland),2(breast),480(lung),1(thyroid),1(upper_aerodigestive_tract),1(large_intestine)
20K36632	0.999795	24407	5	24402	chr7	55249063	55249063	G	A	exonic	EGFR	synonymous SNV	EGFR:NM_005228:exon20:c.G2361A:p.Q787Q	ID=COSM1451600;OCCURENCE=2(breast),1(haematopoietic_and_lymphoid_tissue),9(lung)
20K36632	0.16129	775	650	125	chr7	55242466	55242466	G	A	exonic	EGFR	nonsynonymous SNV	EGFR:NM_005228:exon19:c.G2236A:p.E746K	ID=COSM13184;OCCURENCE=2(lung),1(upper_aerodigestive_tract)
20K36632	0.203742	962	766	196	chr7	55242480	55242480	A	G	exonic	EGFR	synonymous SNV	EGFR:NM_005228:exon19:c.A2250G:p.A750A	.
20K36632	0.184466	103	84	19	chr7	55249063	55249065	GCT	ACA	exonic	EGFR	nonframeshift substitution	EGFR:NM_005228:exon20:c.2361_2363ACA	.
20K36632	0.0873786	103	94	9	chr7	55249063	55249065	GCT	ACC	exonic	EGFR	nonframeshift substitution	EGFR:NM_005228:exon20:c.2361_2363ACC	.
20K36632	0.0291262	103	100	3	chr7	55249063	55249065	GCT	ACG	exonic	EGFR	nonframeshift substitution	EGFR:NM_005228:exon20:c.2361_2363ACG	.
20K36632	0.0485437	103	98	5	chr7	55249063	55249066	GCTC	ACTT	exonic	EGFR	nonframeshift substitution	EGFR:NM_005228:exon20:c.2361_2364ACTT	.
20K36632	0.038835	103	99	4	chr7	55249063	55249067	GCTCA	ACTCC	exonic	EGFR	nonframeshift substitution	EGFR:NM_005228:exon20:c.2361_2365ACTCC	.
20K36632	0.0291262	103	100	3	chr7	55249063	55249067	GCTCA	ACTCG	exonic	EGFR	nonframeshift substitution	EGFR:NM_005228:exon20:c.2361_2365ACTCG	.
20K36632	0.0970874	103	93	10	chr7	55249063	55249068	GCTCAT	ACTCAA	exonic	EGFR	nonframeshift substitution	EGFR:NM_005228:exon20:c.2361_2366ACTCAA	.
20K36632	0.038835	103	99	4	chr7	55249063	55249068	GCTCAT	ACTCAC	exonic	EGFR	nonframeshift substitution	EGFR:NM_005228:exon20:c.2361_2366ACTCAC	.
20K36632	0.0291262	103	100	3	chr7	55249063	55249068	GCTCAT	ACTCAG	exonic	EGFR	nonframeshift substitution	EGFR:NM_005228:exon20:c.2361_2366ACTCAG	.
20K36632	0.038835	103	99	4	chr7	55249063	55249064	GC	AA	exonic	EGFR	nonframeshift substitution	EGFR:NM_005228:exon20:c.2361_2362AA	.
20K36632	0.0194175	103	101	2	chr7	55249063	55249064	GC	AG	exonic	EGFR	nonframeshift substitution	EGFR:NM_005228:exon20:c.2361_2362AG	.
20K36632	0.0291262	103	100	3	chr7	55249063	55249064	GC	AT	exonic	EGFR	nonframeshift substitution	EGFR:NM_005228:exon20:c.2361_2362AT	.
20K36632	0.944444	12438	691	11747	chr7	55242466	55242480	GAATTAAGAGAAGCA	-	exonic	EGFR	nonframeshift deletion	EGFR:NM_005228:exon19:c.2236_2250del:p.746_750del	ID=COSM6225;OCCURENCE=1(salivary_gland),2(breast),480(lung),1(thyroid),1(upper_aerodigestive_tract),1(large_intestine)
20K36632	0.0883392	283	258	25	chr7	55249060	55249063	GCAG	ACAA	exonic	EGFR	nonframeshift substitution	EGFR:NM_005228:exon20:c.2358_2361ACAA	.
20K36632	0.0883392	283	258	25	chr7	55249060	55249063	GCAG	CCAA	exonic	EGFR	nonframeshift substitution	EGFR:NM_005228:exon20:c.2358_2361CCAA	.
20K36632	0.0282686	283	275	8	chr7	55249060	55249063	GCAG	TCAA	exonic	EGFR	nonframeshift substitution	EGFR:NM_005228:exon20:c.2358_2361TCAA	.
20K36632	0.187279	283	230	53	chr7	55249059	55249063	TGCAG	AGCAA	exonic	EGFR	nonframeshift substitution	EGFR:NM_005228:exon20:c.2357_2361AGCAA	.
20K36632	0.106007	283	253	30	chr7	55249059	55249063	TGCAG	CGCAA	exonic	EGFR	nonframeshift substitution	EGFR:NM_005228:exon20:c.2357_2361CGCAA	.
20K36632	0.144876	283	242	41	chr7	55249059	55249063	TGCAG	GGCAA	exonic	EGFR	nonframeshift substitution	EGFR:NM_005228:exon20:c.2357_2361GGCAA	.
20K36632	0.0212014	283	277	6	chr7	55249061	55249063	CAG	AAA	exonic	EGFR	nonframeshift substitution	EGFR:NM_005228:exon20:c.2359_2361AAA	.
20K36632	0.102473	283	254	29	chr7	55249061	55249063	CAG	GAA	exonic	EGFR	nonframeshift substitution	EGFR:NM_005228:exon20:c.2359_2361GAA	.
20K36632	0.0530035	283	268	15	chr7	55249061	55249063	CAG	TAA	exonic	EGFR	nonframeshift substitution	EGFR:NM_005228:exon20:c.2359_2361TAA	.
20K36632	0.024735	283	276	7	chr7	55249062	55249063	AG	TA	exonic	EGFR	nonframeshift substitution	EGFR:NM_005228:exon20:c.2360_2361TA	.
20K36632	0.944444	12438	691	11747	chr7	55242466	55242480	GAATTAAGAGAAGCA	-	exonic	EGFR	nonframeshift deletion	EGFR:NM_005228:exon19:c.2236_2250del:p.746_750del	ID=COSM6225;OCCURENCE=1(salivary_gland),2(breast),480(lung),1(thyroid),1(upper_aerodigestive_tract),1(large_intestine)
20K36633	0.999589	19457	8	19449	chr7	55249063	55249063	G	A	exonic	EGFR	synonymous SNV	EGFR:NM_005228:exon20:c.G2361A:p.Q787Q	ID=COSM1451600;OCCURENCE=2(breast),1(haematopoietic_and_lymphoid_tissue),9(lung)
20K36633	0.190926	529	428	101	chr7	55242466	55242466	G	A	exonic	EGFR	nonsynonymous SNV	EGFR:NM_005228:exon19:c.G2236A:p.E746K	ID=COSM13184;OCCURENCE=2(lung),1(upper_aerodigestive_tract)
20K36633	0.214953	642	504	138	chr7	55242480	55242480	A	G	exonic	EGFR	synonymous SNV	EGFR:NM_005228:exon19:c.A2250G:p.A750A	.
20K36633	0.047619	84	80	4	chr7	55249063	55249067	GCTCA	TCTCT	exonic	EGFR	nonframeshift substitution	EGFR:NM_005228:exon20:c.2361_2365TCTCT	.
20K36633	0.955984	10019	441	9578	chr7	55242466	55242480	GAATTAAGAGAAGCA	-	exonic	EGFR	nonframeshift deletion	EGFR:NM_005228:exon19:c.2236_2250del:p.746_750del	ID=COSM6225;OCCURENCE=1(salivary_gland),2(breast),480(lung),1(thyroid),1(upper_aerodigestive_tract),1(large_intestine)
20K36633	0.955984	10019	441	9578	chr7	55242466	55242480	GAATTAAGAGAAGCA	-	exonic	EGFR	nonframeshift deletion	EGFR:NM_005228:exon19:c.2236_2250del:p.746_750del	ID=COSM6225;OCCURENCE=1(salivary_gland),2(breast),480(lung),1(thyroid),1(upper_aerodigestive_tract),1(large_intestine)
20K36634	0.99907	23654	22	23632	chr7	55249063	55249063	G	A	exonic	EGFR	synonymous SNV	EGFR:NM_005228:exon20:c.G2361A:p.Q787Q	ID=COSM1451600;OCCURENCE=2(breast),1(haematopoietic_and_lymphoid_tissue),9(lung)
20K36634	0.0176991	113	111	2	chr7	55249063	55249068	GCTCAT	ACACAA	exonic	EGFR	nonframeshift substitution	EGFR:NM_005228:exon20:c.2361_2366ACACAA	.
20K36634	0.123894	113	99	14	chr7	55249063	55249065	GCT	ACA	exonic	EGFR	nonframeshift substitution	EGFR:NM_005228:exon20:c.2361_2363ACA	.
20K36634	0.0707965	113	105	8	chr7	55249063	55249065	GCT	ACC	exonic	EGFR	nonframeshift substitution	EGFR:NM_005228:exon20:c.2361_2363ACC	.
20K36634	0.0265487	113	110	3	chr7	55249063	55249066	GCTC	ACTA	exonic	EGFR	nonframeshift substitution	EGFR:NM_005228:exon20:c.2361_2364ACTA	.
20K36634	0.0265487	113	110	3	chr7	55249063	55249066	GCTC	ACTT	exonic	EGFR	nonframeshift substitution	EGFR:NM_005228:exon20:c.2361_2364ACTT	.
20K36634	0.0353982	113	109	4	chr7	55249063	55249067	GCTCA	ACTCC	exonic	EGFR	nonframeshift substitution	EGFR:NM_005228:exon20:c.2361_2365ACTCC	.
20K36634	0.0884956	113	103	10	chr7	55249063	55249068	GCTCAT	ACTCAA	exonic	EGFR	nonframeshift substitution	EGFR:NM_005228:exon20:c.2361_2366ACTCAA	.
20K36634	0.0265487	113	110	3	chr7	55249063	55249068	GCTCAT	ACTCAC	exonic	EGFR	nonframeshift substitution	EGFR:NM_005228:exon20:c.2361_2366ACTCAC	.
20K36634	0.0176991	113	111	2	chr7	55249063	55249068	GCTCAT	ACTCAG	exonic	EGFR	nonframeshift substitution	EGFR:NM_005228:exon20:c.2361_2366ACTCAG	.
20K36634	0.0353982	113	109	4	chr7	55249063	55249064	GC	AA	exonic	EGFR	nonframeshift substitution	EGFR:NM_005228:exon20:c.2361_2362AA	.
20K36634	0.0265487	113	110	3	chr7	55249063	55249064	GC	AG	exonic	EGFR	nonframeshift substitution	EGFR:NM_005228:exon20:c.2361_2362AG	.
20K36634	0.0265487	113	110	3	chr7	55249063	55249064	GC	AT	exonic	EGFR	nonframeshift substitution	EGFR:NM_005228:exon20:c.2361_2362AT	.
20K36634	0.945887	12012	650	11362	chr7	55242466	55242480	GAATTAAGAGAAGCA	-	exonic	EGFR	nonframeshift deletion	EGFR:NM_005228:exon19:c.2236_2250del:p.746_750del	ID=COSM6225;OCCURENCE=1(salivary_gland),2(breast),480(lung),1(thyroid),1(upper_aerodigestive_tract),1(large_intestine)
20K36634	0.0331754	211	204	7	chr7	55249060	55249063	GCAG	ACAA	exonic	EGFR	nonframeshift substitution	EGFR:NM_005228:exon20:c.2358_2361ACAA	.
20K36634	0.109005	211	188	23	chr7	55249060	55249063	GCAG	CCAA	exonic	EGFR	nonframeshift substitution	EGFR:NM_005228:exon20:c.2358_2361CCAA	.
20K36634	0.0379147	211	203	8	chr7	55249060	55249063	GCAG	TCAA	exonic	EGFR	nonframeshift substitution	EGFR:NM_005228:exon20:c.2358_2361TCAA	.
20K36634	0.146919	211	180	31	chr7	55249059	55249063	TGCAG	AGCAA	exonic	EGFR	nonframeshift substitution	EGFR:NM_005228:exon20:c.2357_2361AGCAA	.
20K36634	0.104265	211	189	22	chr7	55249059	55249063	TGCAG	CGCAA	exonic	EGFR	nonframeshift substitution	EGFR:NM_005228:exon20:c.2357_2361CGCAA	.
20K36634	0.123223	211	185	26	chr7	55249059	55249063	TGCAG	GGCAA	exonic	EGFR	nonframeshift substitution	EGFR:NM_005228:exon20:c.2357_2361GGCAA	.
20K36634	0.0947867	211	191	20	chr7	55249061	55249063	CAG	GAA	exonic	EGFR	nonframeshift substitution	EGFR:NM_005228:exon20:c.2359_2361GAA	.
20K36634	0.0805687	211	194	17	chr7	55249061	55249063	CAG	TAA	exonic	EGFR	nonframeshift substitution	EGFR:NM_005228:exon20:c.2359_2361TAA	.
20K36634	0.014218	211	208	3	chr7	55249062	55249063	AG	TA	exonic	EGFR	nonframeshift substitution	EGFR:NM_005228:exon20:c.2360_2361TA	.
20K36634	0.945887	12012	650	11362	chr7	55242466	55242480	GAATTAAGAGAAGCA	-	exonic	EGFR	nonframeshift deletion	EGFR:NM_005228:exon19:c.2236_2250del:p.746_750del	ID=COSM6225;OCCURENCE=1(salivary_gland),2(breast),480(lung),1(thyroid),1(upper_aerodigestive_tract),1(large_intestine)
20K36635	0.024777	2018	1968	50	chr7	55248988	55248988	A	G	exonic	EGFR	synonymous SNV	EGFR:NM_005228:exon20:c.A2286G:p.E762E	.
20K36635	0.028481	2212	2149	63	chr7	55249006	55249006	C	T	exonic	EGFR	synonymous SNV	EGFR:NM_005228:exon20:c.C2304T:p.S768S	.
20K36635	0.0311317	2377	2303	74	chr7	55249021	55249021	C	T	exonic	EGFR	synonymous SNV	EGFR:NM_005228:exon20:c.C2319T:p.H773H	.
20K36635	0.0277666	2485	2416	69	chr7	55249033	55249033	G	C	exonic	EGFR	synonymous SNV	EGFR:NM_005228:exon20:c.G2331C:p.L777L	.
20K36635	0.0275913	2682	2608	74	chr7	55249048	55249048	C	G	exonic	EGFR	synonymous SNV	EGFR:NM_005228:exon20:c.C2346G:p.L782L	.
20K36635	0.217649	2527	1977	550	chr7	55249063	55249063	G	A	exonic	EGFR	synonymous SNV	EGFR:NM_005228:exon20:c.G2361A:p.Q787Q	ID=COSM1451600;OCCURENCE=2(breast),1(haematopoietic_and_lymphoid_tissue),9(lung)
20K36635	0.0288824	2389	2320	69	chr7	55249072	55249072	G	A	exonic	EGFR	synonymous SNV	EGFR:NM_005228:exon20:c.G2370A:p.T790T	.
20K36635	0.0252765	2532	2468	64	chr7	55249096	55249096	C	G	exonic	EGFR	synonymous SNV	EGFR:NM_005228:exon20:c.C2394G:p.L798L	.
20K36635	0.020438	2740	2684	56	chr7	55249105	55249105	T	C	exonic	EGFR	synonymous SNV	EGFR:NM_005228:exon20:c.T2403C:p.Y801Y	.
20K36635	0.0175719	2504	2460	44	chr7	55249111	55249114	GGAA	CGAG	exonic	EGFR	nonframeshift substitution	EGFR:NM_005228:exon20:c.2409_2412CGAG	.
20K36635	0.0148567	2827	2785	42	chr7	55249120	55249120	A	G	exonic	EGFR	synonymous SNV	EGFR:NM_005228:exon20:c.A2418G:p.K806K	.
20K36635	0.010989	455	450	5	chr7	55242465	55242465	G	A	exonic	EGFR	synonymous SNV	EGFR:NM_005228:exon19:c.G2235A:p.K745K	.
20K36635	0.0435685	482	461	21	chr7	55242479	55242479	C	A	exonic	EGFR	nonsynonymous SNV	EGFR:NM_005228:exon19:c.C2249A:p.A750E	.
20K36635	0.0177824	2868	2817	51	chr7	55249111	55249114	GGAA	CGAG	exonic	EGFR	nonframeshift substitution	EGFR:NM_005228:exon20:c.2409_2412CGAG	.
20K36635	0.654243	1261	436	825	chr7	55242465	55242479	GGAATTAAGAGAAGC	-	exonic	EGFR	nonframeshift deletion	EGFR:NM_005228:exon19:c.2235_2249del:p.745_750del	ID=COSM6223;OCCURENCE=4(salivary_gland),2(ovary),1(NS),1(stomach),1(oesophagus),1026(lung),2(thyroid),3(upper_aerodigestive_tract)
20K36635	0.0177824	2868	2817	51	chr7	55249111	55249114	GGAA	CGAG	exonic	EGFR	nonframeshift substitution	EGFR:NM_005228:exon20:c.2409_2412CGAG	.
20K36635	0.653662	1256	435	821	chr7	55242465	55242479	GGAATTAAGAGAAGC	-	exonic	EGFR	nonframeshift deletion	EGFR:NM_005228:exon19:c.2235_2249del:p.745_750del	ID=COSM6223;OCCURENCE=4(salivary_gland),2(ovary),1(NS),1(stomach),1(oesophagus),1026(lung),2(thyroid),3(upper_aerodigestive_tract)
20K36636	0.0909414	2815	2559	256	chr7	55249063	55249063	G	A	exonic	EGFR	synonymous SNV	EGFR:NM_005228:exon20:c.G2361A:p.Q787Q	ID=COSM1451600;OCCURENCE=2(breast),1(haematopoietic_and_lymphoid_tissue),9(lung)
20K36636	0.0414013	314	301	13	chr7	55242465	55242465	G	A	exonic	EGFR	synonymous SNV	EGFR:NM_005228:exon19:c.G2235A:p.K745K	.
20K36636	0.0692771	332	309	23	chr7	55242479	55242479	C	A	exonic	EGFR	nonsynonymous SNV	EGFR:NM_005228:exon19:c.C2249A:p.A750E	.
20K36636	0.807668	1565	301	1264	chr7	55242465	55242479	GGAATTAAGAGAAGC	-	exonic	EGFR	nonframeshift deletion	EGFR:NM_005228:exon19:c.2235_2249del:p.745_750del	ID=COSM6223;OCCURENCE=4(salivary_gland),2(ovary),1(NS),1(stomach),1(oesophagus),1026(lung),2(thyroid),3(upper_aerodigestive_tract)
20K36636	0.807668	1565	301	1264	chr7	55242465	55242479	GGAATTAAGAGAAGC	-	exonic	EGFR	nonframeshift deletion	EGFR:NM_005228:exon19:c.2235_2249del:p.745_750del	ID=COSM6223;OCCURENCE=4(salivary_gland),2(ovary),1(NS),1(stomach),1(oesophagus),1026(lung),2(thyroid),3(upper_aerodigestive_tract)
20K36637	0.0886412	3768	3434	334	chr7	55249063	55249063	G	A	exonic	EGFR	synonymous SNV	EGFR:NM_005228:exon20:c.G2361A:p.Q787Q	ID=COSM1451600;OCCURENCE=2(breast),1(haematopoietic_and_lymphoid_tissue),9(lung)
20K36637	0.131367	373	324	49	chr7	55242465	55242465	G	A	exonic	EGFR	synonymous SNV	EGFR:NM_005228:exon19:c.G2235A:p.K745K	.
20K36637	0.0481928	332	316	16	chr7	55242479	55242479	C	A	exonic	EGFR	nonsynonymous SNV	EGFR:NM_005228:exon19:c.C2249A:p.A750E	.
20K36637	0.837353	1783	290	1493	chr7	55242465	55242479	GGAATTAAGAGAAGC	-	exonic	EGFR	nonframeshift deletion	EGFR:NM_005228:exon19:c.2235_2249del:p.745_750del	ID=COSM6223;OCCURENCE=4(salivary_gland),2(ovary),1(NS),1(stomach),1(oesophagus),1026(lung),2(thyroid),3(upper_aerodigestive_tract)
20K36637	0.837353	1783	290	1493	chr7	55242465	55242479	GGAATTAAGAGAAGC	-	exonic	EGFR	nonframeshift deletion	EGFR:NM_005228:exon19:c.2235_2249del:p.745_750del	ID=COSM6223;OCCURENCE=4(salivary_gland),2(ovary),1(NS),1(stomach),1(oesophagus),1026(lung),2(thyroid),3(upper_aerodigestive_tract)
20K36638	0.0996224	3443	3100	343	chr7	55249063	55249063	G	A	exonic	EGFR	synonymous SNV	EGFR:NM_005228:exon20:c.G2361A:p.Q787Q	ID=COSM1451600;OCCURENCE=2(breast),1(haematopoietic_and_lymphoid_tissue),9(lung)
20K36638	0.184615	390	318	72	chr7	55242465	55242465	G	A	exonic	EGFR	synonymous SNV	EGFR:NM_005228:exon19:c.G2235A:p.K745K	.
20K36638	0.0403458	347	333	14	chr7	55242479	55242479	C	A	exonic	EGFR	nonsynonymous SNV	EGFR:NM_005228:exon19:c.C2249A:p.A750E	.
20K36638	0.842354	1903	300	1603	chr7	55242465	55242479	GGAATTAAGAGAAGC	-	exonic	EGFR	nonframeshift deletion	EGFR:NM_005228:exon19:c.2235_2249del:p.745_750del	ID=COSM6223;OCCURENCE=4(salivary_gland),2(ovary),1(NS),1(stomach),1(oesophagus),1026(lung),2(thyroid),3(upper_aerodigestive_tract)
20K36638	0.842354	1903	300	1603	chr7	55242465	55242479	GGAATTAAGAGAAGC	-	exonic	EGFR	nonframeshift deletion	EGFR:NM_005228:exon19:c.2235_2249del:p.745_750del	ID=COSM6223;OCCURENCE=4(salivary_gland),2(ovary),1(NS),1(stomach),1(oesophagus),1026(lung),2(thyroid),3(upper_aerodigestive_tract)
